# Supplementary material for: Comparative Performances of Beneficial Microorganisms on the Induction of Durum Wheat Tolerance to Fusarium Head Blight
Source: Microorganisms. 2021 Nov 23;9(12):2410. doi: 10.3390/microorganisms9122410 (PMC8705052; doi:10.3390/microorganisms9122410)
Supplement: Supplementary file 1 [file microorganisms-09-02410-s001.zip]

Archive with 1 entries (1 files):
- microorganisms-1418577-supplementary.pdf
